# Supplementary material for: Triage Algorithms for Mass-Casualty Bioterrorism: A Systematic Review
Source: Int J Environ Res Public Health. 2023 Mar 13;20(6):5070. doi: 10.3390/ijerph20065070 (PMC10049471; doi:10.3390/ijerph20065070)
Supplement: Supplementary file 1 [file ijerph-20-05070-s001.zip]

Archive with 1 entries (1 files):
- ijerph-2172744-supplementary.pdf
